# Supplementary material for: Prognostic value of CCR2 as an immune indicator in lung adenocarcinoma: A study based on tumor‐infiltrating immune cell analysis
Source: Cancer Med. 2021 May 4;10(12):4150–63. doi: 10.1002/cam4.3931 (PMC8209599; doi:10.1002/cam4.3931)
Supplement: Supplementary file 8 — Supplementary Material [file CAM4-10-4150-s005.xlsx]

## Sheet: Immune.Diff
gene	logFC	pValue	FDR
LRRC38	5.41719	0.00988562	0.0187507
ITLN1	5.18306	1.38e-05	5.26e-05
CREB3L3	3.41561	5.63e-08	3.37e-07
PRG4	3.00171	1.31e-05	5.02e-05
A4GNT	2.98817	8.65e-08	5e-07
VTN	2.97837	4.19e-07	2.15e-06
OR4C6	2.71572	2.46e-07	1.32e-06
PLA2G2D	2.26584	7.69e-35	2.74e-33
TCL1A	2.21999	4.1e-31	1.19e-29
CXCL9	2.14452	1.62e-35	5.99e-34
PKHD1L1	2.1206	3.83e-13	4.05e-12
FCER2	2.07875	1.34e-24	2.8e-23
SERPINA9	2.07785	8.42e-18	1.22e-16
CLC	2.05995	1.95e-11	1.77e-10
GZMK	2.04535	6.45e-51	8.35e-49
CLEC6A	2.03077	1.22e-35	4.57e-34
OR2I1P	1.97108	2.3e-30	6.48e-29
CCL19	1.97025	3.12e-36	1.22e-34
SERTM1	1.9698	0.0177364	0.0310976
FDCSP	1.92625	1.97e-16	2.64e-15
IFNG	1.92203	8.5e-30	2.35e-28
TTC24	1.91116	5e-32	1.55e-30
CALHM6	1.89105	9.03e-48	8.43e-46
GZMH	1.88227	2.21e-39	1.06e-37
CXCL13	1.88189	2.22e-31	6.56e-30
NKG7	1.87322	8.74e-41	4.58e-39
RSPO1	1.87247	8.77e-13	8.98e-12
MS4A1	1.86464	1.02e-26	2.33e-25
TIFAB	1.85917	3.51e-46	2.8e-44
SH2D1A	1.85465	1.02e-57	4.14e-55
ZNF683	1.85396	1.45e-29	3.95e-28
CXCL10	1.84907	5.34e-35	1.93e-33
CLEC10A	1.84432	9.3e-54	1.85e-51
CRTAM	1.84114	3.54e-59	1.74e-56
CCL5	1.83417	8.1e-47	6.87e-45
CXCL11	1.83299	2.23e-34	7.79e-33
GBP5	1.81525	4.61e-40	2.35e-38
CD300LG	1.80997	2.97e-06	1.3e-05
CD8A	1.80946	2.82e-42	1.61e-40
TRAT1	1.79973	2.7e-49	2.97e-47
GZMA	1.79503	1.43e-43	8.94e-42
FCRL3	1.7935	1.52e-33	5.08e-32
SPIB	1.78726	2.56e-29	6.82e-28
FASLG	1.7624	1.05e-39	5.2e-38
TLR8	1.74951	3.77e-51	5.17e-49
GNLY	1.74864	2.3e-24	4.76e-23
NCR3	1.74107	2.03e-44	1.35e-42
CD48	1.74106	7.58e-58	3.15e-55
SFTPC	1.73468	3.08e-08	1.91e-07
SCGB1A1	1.73303	4.26e-05	0.000146642
UBD	1.7239	3.32e-29	8.8e-28
SIRPG	1.71385	6.53e-52	9.95e-50
CCL17	1.70817	3.06e-20	5.18e-19
EOMES	1.70712	5.87e-40	2.96e-38
P2RY12	1.70517	8.43e-39	3.91e-37
LILRA4	1.69737	8.28e-37	3.38e-35
KLRD1	1.69388	4.47e-35	1.62e-33
SIT1	1.6878	4.86e-51	6.54e-49
FCRL4	1.68075	7.84e-22	1.45e-20
XCL2	1.67677	9.95e-32	3.02e-30
CRB2	1.675	2.89e-09	2.05e-08
PDCD1	1.6708	1.03e-40	5.4e-39
CD2	1.67027	7.06e-60	4.21e-57
HLA-DQA1	1.66014	1.66e-53	3.12e-51
THEMIS	1.65763	6.16e-48	5.79e-46
CNR2	1.65602	6.58e-29	1.7e-27
PYHIN1	1.656	7.46e-52	1.12e-49
FCRL1	1.65195	9.85e-26	2.16e-24
GPR174	1.65087	8.55e-45	5.81e-43
CD3E	1.64761	1.97e-55	5.51e-53
CYBB	1.64651	5.4e-54	1.12e-51
PLEK	1.64055	2.28e-65	3.91e-62
CEACAM8	1.63849	0.00128853	0.00314066
LYZ	1.63587	1.85e-41	1e-39
LTA	1.62875	6.35e-47	5.55e-45
ZNF831	1.62193	2.57e-42	1.47e-40
GLP2R	1.62167	0.00262547	0.00588801
FCRLA	1.6207	3.28e-22	6.16e-21
GZMB	1.61934	4.03e-28	1.01e-26
CCL13	1.61799	1.87e-24	3.9e-23
ADAMDEC1	1.61787	1.2e-20	2.08e-19
FPR2	1.61674	9.98e-24	2.03e-22
ZAP70	1.61626	2.82e-40	1.46e-38
ASGR2	1.61356	3.46e-28	8.71e-27
ICOS	1.61318	5.15e-56	1.64e-53
CCR5	1.6119	7.74e-60	4.43e-57
CCL4	1.61172	9.48e-44	6.02e-42
PDCD1LG2	1.60863	8.05e-52	1.17e-49
CCL18	1.60644	5.17e-28	1.29e-26
SCML4	1.60604	1.01e-41	5.63e-40
PTPRC	1.60189	1.3e-60	8.91e-58
PTCRA	1.60025	9.6e-36	3.64e-34
HLA-DQA2	1.59741	6.02e-21	1.06e-19
TIGIT	1.5952	1.2e-50	1.51e-48
CD247	1.59428	1.18e-60	8.55e-58
RHOXF1	1.59342	0.00149705	0.00358711
ITK	1.59008	7.93e-50	9e-48
CASP5	1.5884	2.56e-36	1.02e-34
IL21R	1.58832	2.16e-52	3.45e-50
SCIMP	1.58759	3.26e-61	2.98e-58
P2RY13	1.58758	9.27e-55	2.27e-52
SLAMF6	1.58567	2.86e-49	3.11e-47
CD3D	1.58026	2.02e-51	2.86e-49
CD52	1.57873	1.87e-53	3.41e-51
AL645941.2	1.57747	1.08e-27	2.62e-26
KLRC4	1.57684	2.12e-18	3.19e-17
NCR1	1.57559	4.75e-31	1.38e-29
UBASH3A	1.57361	3.84e-49	4.09e-47
FCN1	1.57191	1.79e-31	5.34e-30
AGTR2	1.56902	0.0168342	0.0297599
ITGAL	1.56875	1.63e-57	6.23e-55
HK3	1.5649	2.17e-39	1.05e-37
MRC1	1.5644	6.39e-32	1.96e-30
CXCR6	1.56276	7.96e-49	8.16e-47
IL2RA	1.55966	2.29e-41	1.23e-39
TFEC	1.55931	1.01e-53	1.99e-51
CSF2	1.55747	2.54e-12	2.49e-11
AOAH	1.55673	1.73e-55	5.17e-53
CD1B	1.55412	2.19e-22	4.15e-21
SAMD3	1.55232	5.92e-51	7.82e-49
BLK	1.55099	8.2e-24	1.67e-22
LCK	1.54749	3.88e-54	8.2e-52
LILRB4	1.54706	1.45e-43	9.06e-42
NCF1	1.5466	6.82e-51	8.75e-49
MARCO	1.5415	3.81e-23	7.52e-22
C1QB	1.54119	4.35e-48	4.12e-46
IL9R	1.5391	1.27e-39	6.23e-38
CD19	1.53801	3.28e-21	5.85e-20
CD79B	1.53747	4.8e-28	1.2e-26
CCR7	1.53685	5.23e-40	2.66e-38
CHIT1	1.53054	2.4e-20	4.1e-19
FUT7	1.52723	1.83e-39	8.86e-38
CLEC17A	1.5259	2.32e-21	4.17e-20
APOC4-APOC2	1.52563	1.46e-24	3.04e-23
IGSF6	1.52411	1.51e-56	5.17e-54
IL7R	1.52358	8.46e-46	6.34e-44
HLA-DOA	1.52333	1.31e-45	9.8e-44
TMIGD2	1.51724	4.87e-35	1.76e-33
GBP4	1.51493	1.15e-43	7.26e-42
SIGLEC10	1.51387	5.82e-44	3.77e-42
FCGR1A	1.51361	1.55e-50	1.93e-48
C1QA	1.51277	1.03e-50	1.31e-48
UPK3B	1.50891	0.00387502	0.00832833
CLEC4E	1.50712	3.28e-28	8.25e-27
SELL	1.50457	7.7e-46	5.87e-44
HTRA4	1.50456	4.04e-30	1.13e-28
CLEC4A	1.50433	1.2e-53	2.31e-51
CD3G	1.5035	9.92e-50	1.12e-47
CXCR3	1.50331	5.43e-37	2.24e-35
IL12RB1	1.49866	1.38e-63	2.1e-60
NXF3	1.49841	6.35e-07	3.14e-06
SLAMF1	1.49638	2.45e-52	3.86e-50
ITGAD	1.49563	5.06e-22	9.4e-21
CLEC4D	1.49422	2.24e-29	5.99e-28
F13A1	1.49406	6.47e-26	1.43e-24
SLAMF8	1.49303	1.87e-55	5.36e-53
CD40LG	1.49233	1.69e-38	7.57e-37
FAM129C	1.49176	1.64e-22	3.15e-21
SASH3	1.49074	2.76e-69	1.9e-65
VSIG4	1.48634	1.99e-38	8.89e-37
DCSTAMP	1.48456	8.23e-27	1.89e-25
CCR2	1.48408	1.65e-47	1.49e-45
SPN	1.48265	6.16e-53	1.04e-50
MNDA	1.48114	3.48e-52	5.37e-50
IRF8	1.47959	7.9e-59	3.74e-56
HSD11B1	1.47906	1.87e-43	1.16e-41
TNFRSF13B	1.47829	5.54e-21	9.75e-20
LST1	1.47794	7.46e-53	1.25e-50
SNX20	1.47426	4.46e-66	1.02e-62
TBC1D10C	1.47258	1.33e-46	1.1e-44
COL6A5	1.47172	3.94e-21	7e-20
IL2RB	1.47074	6.52e-44	4.18e-42
ASB2	1.47032	5.8e-43	3.48e-41
SLAMF7	1.47006	9.26e-35	3.29e-33
PRF1	1.46958	5.68e-40	2.88e-38
TRAF3IP3	1.46816	1.95e-50	2.37e-48
MS4A6A	1.46688	6.03e-57	2.18e-54
NCKAP1L	1.46511	6.79e-62	7.17e-59
BTLA	1.46347	2.41e-46	1.97e-44
CD53	1.46101	4.82e-70	6.61e-66
TNFRSF8	1.45847	3.23e-37	1.35e-35
C1QC	1.45826	3.71e-45	2.65e-43
GPR25	1.45617	1.01e-21	1.88e-20
ABCD2	1.45307	6.86e-46	5.32e-44
P2RY10	1.45246	2.22e-43	1.37e-41
CD5	1.45186	6.86e-46	5.32e-44
DOK2	1.45073	2.56e-54	5.48e-52
TIMD4	1.4504	9.66e-21	1.68e-19
DNASE2B	1.44857	9.48e-19	1.47e-17
CD69	1.44695	5.21e-47	4.58e-45
CLLU1OS	1.44492	0.00239221	0.00542875
GIMAP5	1.44445	2.01e-45	1.47e-43
CD84	1.44399	6.22e-50	7.18e-48
CLECL1	1.44236	1.62e-47	1.47e-45
CSF2RB	1.44164	3.66e-55	9.47e-53
CD163	1.44135	4.33e-35	1.57e-33
JAML	1.4413	2.52e-53	4.54e-51
PTPN7	1.44116	1.75e-59	8.91e-57
HLA-DPA1	1.44074	1.69e-48	1.67e-46
GPR65	1.43911	4.82e-61	3.89e-58
HAVCR2	1.43837	1.92e-60	1.25e-57
AIF1	1.43319	5.89e-63	8.08e-60
CD6	1.43182	1.1e-46	9.16e-45
CD37	1.4312	1.55e-55	4.74e-53
SIRPB1	1.4308	3.76e-33	1.24e-31
HLA-DRA	1.42947	6.09e-51	7.96e-49
DNAJC5B	1.42845	1.43e-38	6.48e-37
CCL23	1.42783	4.21e-27	9.84e-26
CD27	1.42701	4.86e-33	1.59e-31
KLRB1	1.42494	4.35e-47	3.85e-45
LAIR1	1.42468	3.29e-58	1.46e-55
FOLR2	1.42403	2.95e-36	1.16e-34
CMKLR1	1.42394	6.92e-46	5.33e-44
CLEC4C	1.42235	3.39e-26	7.58e-25
KLRC4-KLRK1	1.41987	1.3e-28	3.31e-27
IKZF1	1.41752	2.17e-54	4.96e-52
ARHGAP9	1.41695	5.97e-57	2.18e-54
MCEMP1	1.41532	5.05e-12	4.83e-11
CD244	1.41458	4.05e-46	3.19e-44
NLRP3	1.41431	1.11e-44	7.46e-43
GBP1	1.41407	5.6e-37	2.31e-35
C3AR1	1.41346	5.44e-51	7.25e-49
TNFSF13B	1.411	1.42e-53	2.71e-51
PSTPIP1	1.40985	2.3e-54	5e-52
BTK	1.40862	3.61e-61	3.1e-58
CD79A	1.40781	6.22e-19	9.73e-18
APOC2	1.40457	2.48e-20	4.23e-19
LILRB2	1.40377	5.53e-45	3.87e-43
CR1	1.40189	1.21e-34	4.28e-33
TESPA1	1.40117	1.89e-48	1.85e-46
DOCK2	1.39953	1.4e-52	2.27e-50
IL18RAP	1.39939	1.13e-33	3.82e-32
GPR84	1.39838	1.77e-32	5.62e-31
FCGR3A	1.39793	5.4e-42	3.05e-40
SCGB3A1	1.39773	0.00151518	0.00362613
CD8B	1.39759	1.96e-33	6.52e-32
RGS18	1.39588	7.47e-47	6.49e-45
JCHAIN	1.39384	8.05e-18	1.16e-16
TAGAP	1.39342	2.87e-56	9.61e-54
CD22	1.39332	1.4e-25	3.06e-24
IL2RG	1.39303	4.14e-56	1.35e-53
RASAL3	1.3927	1.32e-48	1.32e-46
HLA-DMB	1.39149	2.16e-51	3.02e-49
LTB	1.39061	9.92e-34	3.37e-32
KEL	1.38813	1.25e-20	2.16e-19
TLR7	1.38706	7.53e-42	4.23e-40
CCR8	1.38515	6.93e-39	3.23e-37
BCL2A1	1.38402	1.64e-45	1.22e-43
CCR4	1.38397	2.93e-37	1.24e-35
LILRB5	1.38331	3.62e-29	9.53e-28
EVI2B	1.38107	9.68e-62	9.49e-59
AC136428.1	1.38069	1.87e-12	1.86e-11
SIGLEC8	1.38052	4.19e-25	9.05e-24
KLRC1	1.37925	6.16e-23	1.2e-21
CCL4L2	1.3779	3.48e-29	9.18e-28
HLA-DPB1	1.37748	1.05e-49	1.17e-47
IL10RA	1.37682	1.21e-59	6.67e-57
KCNJ10	1.37541	3.37e-18	5.02e-17
LCP2	1.37408	3.09e-66	8.48e-63
FCGR1B	1.37271	1.9e-43	1.18e-41
LY86	1.37078	9.72e-48	9.01e-46
IL16	1.37017	6.31e-54	1.27e-51
SIGLEC11	1.3691	1.12e-27	2.7e-26
IGLL1	1.3682	4.29e-06	1.82e-05
KCNK13	1.36601	4.31e-32	1.35e-30
CD96	1.36415	8.12e-46	6.13e-44
CD300C	1.3638	4.68e-43	2.85e-41
GIMAP7	1.36345	7.6e-53	1.26e-50
CXorf65	1.36309	4.66e-27	1.09e-25
CARD17	1.36271	1.4e-31	4.22e-30
PTGDS	1.36051	4.07e-27	9.55e-26
IL4I1	1.36003	5.35e-32	1.65e-30
KLRK1	1.35996	2.52e-24	5.19e-23
SLA2	1.35898	1.27e-47	1.17e-45
ICAM3	1.35809	1.85e-42	1.07e-40
HCST	1.35801	2.54e-52	3.96e-50
RASGRP2	1.35278	1.16e-33	3.92e-32
TMEM150B	1.35252	1.21e-38	5.49e-37
SLCO2B1	1.352	5.29e-45	3.72e-43
C11orf21	1.35104	1.79e-31	5.34e-30
LILRB1	1.35025	2.95e-50	3.49e-48
ITGAM	1.35013	2.88e-39	1.37e-37
CD33	1.34994	4.88e-50	5.68e-48
OSCAR	1.34944	9.18e-37	3.73e-35
AGER	1.34934	0.000111308	0.00035007
GIMAP4	1.34914	1.45e-65	2.85e-62
NFAM1	1.34873	2.78e-48	2.69e-46
TNFAIP8L2	1.34829	1.28e-57	5.01e-55
FGR	1.34789	1.85e-51	2.65e-49
EVI2A	1.34678	9.13e-56	2.85e-53
PIK3AP1	1.34613	2.03e-50	2.44e-48
FCER1G	1.34519	1.89e-54	4.47e-52
IL1B	1.34464	3.1e-22	5.85e-21
CTLA4	1.34391	3.37e-45	2.42e-43
APOC1	1.3436	5.39e-28	1.34e-26
TYROBP	1.34178	7.7e-46	5.87e-44
OGN	1.34103	1.11e-06	5.24e-06
CD200R1	1.3409	3.74e-49	4.01e-47
FGD2	1.34032	4.26e-51	5.79e-49
FCMR	1.33894	2.34e-37	9.92e-36
SIGLEC14	1.33828	9.47e-39	4.38e-37
HLA-DRB5	1.33806	1.21e-27	2.92e-26
ACAP1	1.33803	3.6e-46	2.86e-44
SLC6A4	1.33757	0.000771256	0.00198677
GAPT	1.33615	2.13e-37	9.09e-36
HLA-DOB	1.33607	9.87e-37	3.99e-35
CCL1	1.33592	4.41e-14	5.02e-13
RARRES1	1.3352	3.62e-22	6.78e-21
TLR10	1.3324	1.12e-33	3.8e-32
S100B	1.32978	1.8e-22	3.44e-21
STAP1	1.32922	1.23e-31	3.72e-30
TMEM273	1.32772	2.8e-55	7.7e-53
GMFG	1.32699	1.58e-66	5.43e-63
MS4A4A	1.32541	1.95e-44	1.3e-42
PPP1R16B	1.32349	1.13e-38	5.16e-37
IRF4	1.32321	4.62e-25	9.93e-24
TNFRSF9	1.32135	1.73e-37	7.42e-36
VEGFD	1.32069	2.26e-05	8.28e-05
TNFRSF17	1.32015	5.31e-16	6.92e-15
VPREB3	1.3199	2.92e-14	3.35e-13
ADGRE1	1.31771	4.42e-34	1.52e-32
CCL8	1.31677	5.71e-18	8.37e-17
WAS	1.31634	4.19e-60	2.61e-57
CD28	1.31448	2.92e-47	2.62e-45
EXOC3L4	1.31419	8.72e-23	1.69e-21
AZU1	1.31404	0.000325909	0.00092229
PTPRO	1.3137	3.07e-40	1.58e-38
SEC14L3	1.31327	0.0237189	0.0400261
LAPTM5	1.31193	9.34e-63	1.17e-59
FERMT3	1.31111	3e-55	8.08e-53
CLEC12A	1.31088	1.65e-40	8.59e-39
HPR	1.31087	0.000126579	0.000393321
CST7	1.31058	4.21e-44	2.75e-42
CYTH4	1.31031	2.33e-58	1.07e-55
SIGLEC7	1.30884	1.51e-42	8.85e-41
FPR3	1.3085	4.2e-45	2.99e-43
BIN2	1.30775	4.08e-62	4.66e-59
CCL3	1.3075	1.21e-28	3.1e-27
MPEG1	1.30672	1.31e-48	1.32e-46
LILRA6	1.30399	1.44e-33	4.83e-32
AIM2	1.30354	2.57e-31	7.55e-30
ABI3BP	1.30331	5.58e-28	1.38e-26
CYTIP	1.30097	5.02e-49	5.26e-47
CD4	1.30054	1.32e-59	6.96e-57
MSR1	1.29895	2.33e-32	7.36e-31
PRKCB	1.29845	4.12e-47	3.67e-45
MAP4K1	1.29618	5.19e-44	3.38e-42
SPI1	1.29386	5.41e-49	5.62e-47
KRT79	1.29356	6.05e-08	3.59e-07
SP140	1.29207	9.45e-47	7.95e-45
IL22RA2	1.29202	2.83e-19	4.52e-18
IL10	1.29115	1.85e-34	6.51e-33
FPR1	1.29058	4.35e-34	1.5e-32
LCP1	1.28886	2.27e-54	5e-52
SIGLEC9	1.28876	6.74e-46	5.28e-44
HLA-DRB1	1.28843	6.71e-40	3.35e-38
CD86	1.28831	4.81e-55	1.22e-52
EREG	1.28788	2.16e-09	1.56e-08
CD226	1.28752	1.38e-52	2.25e-50
ADH1B	1.28694	1.09e-09	8.2e-09
SLA	1.28651	1.06e-54	2.56e-52
SELPLG	1.2851	8.69e-61	6.62e-58
LAX1	1.285	1.87e-24	3.9e-23
STX11	1.2839	2.22e-51	3.08e-49
IL27	1.28274	5.46e-28	1.35e-26
KRT1	1.28225	4.38e-07	2.24e-06
FYB1	1.28202	1.03e-48	1.05e-46
ELANE	1.28192	0.000218767	0.000642537
ALOX5AP	1.2812	1.72e-36	6.9e-35
SIGLEC1	1.27633	1.1e-31	3.31e-30
PTAFR	1.27364	8.9e-45	6.02e-43
PRAM1	1.26976	2.53e-32	7.95e-31
IDO1	1.26798	4.93e-24	1.01e-22
DPEP2	1.26764	9.28e-38	4.03e-36
P2RX7	1.2657	2.7e-46	2.18e-44
VSTM1	1.26449	2.31e-10	1.88e-09
KLHL6	1.26424	6.02e-40	3.02e-38
FCGR2B	1.26397	1.97e-35	7.24e-34
GIMAP1	1.2637	5.43e-53	9.44e-51
C1orf162	1.25894	2.21e-54	4.97e-52
TLR4	1.25799	2.77e-42	1.59e-40
MATK	1.25781	1.04e-38	4.8e-37
TREM2	1.25703	1.87e-29	5.05e-28
MYO1F	1.25532	3.16e-55	8.33e-53
LGALS2	1.25531	4.53e-25	9.75e-24
APOL3	1.25483	3.86e-48	3.68e-46
GIMAP6	1.25361	1.62e-50	2e-48
COL6A6	1.25275	7.73e-17	1.06e-15
CD74	1.25109	1.78e-42	1.04e-40
RTN1	1.25026	6.14e-45	4.26e-43
CD300LF	1.24951	3.47e-49	3.75e-47
PIK3CG	1.24915	4.97e-41	2.65e-39
SOST	1.24838	0.000244876	0.000712212
ARHGAP30	1.24785	1.81e-53	3.36e-51
ITGB2	1.24783	1.15e-44	7.69e-43
CD274	1.24683	2.87e-32	9e-31
KLHDC7B	1.24593	1.43e-18	2.17e-17
EBI3	1.24592	5.97e-40	3e-38
PARVG	1.24584	4.8e-53	8.44e-51
FOLR3	1.24517	1.44e-06	6.64e-06
CD80	1.24374	6.95e-45	4.77e-43
NLRC3	1.2437	2.17e-38	9.66e-37
ADAMTS8	1.2436	2.77e-09	1.97e-08
CD180	1.24302	1.28e-39	6.26e-38
NOS2	1.24234	0.006224	0.0125643
OVCH1	1.24134	1.1e-08	7.24e-08
HHATL	1.24133	0.000298841	0.000853076
FAM78A	1.2389	1.93e-54	4.48e-52
ITGAX	1.2381	8.32e-40	4.14e-38
C1orf141	1.23808	0.000854146	0.0021762
OLR1	1.2366	6.07e-32	1.87e-30
CORO1A	1.23311	5.98e-49	6.18e-47
SAMSN1	1.22962	6.1e-53	1.04e-50
SPINK6	1.22812	0.0150487	0.0270203
CD72	1.2261	6.29e-44	4.06e-42
PILRA	1.22581	4.28e-45	3.03e-43
CSF1R	1.22405	2.22e-44	1.47e-42
SIRPB2	1.22329	1.82e-42	1.06e-40
APOH	1.2204	0.0140773	0.0254828
NUGGC	1.22026	2.96e-20	5.01e-19
TNFSF8	1.21949	2.7e-45	1.95e-43
PTPN22	1.219	4.93e-43	2.99e-41
PIK3R5	1.21855	2.44e-48	2.38e-46
CD209	1.21829	9.63e-26	2.12e-24
LY9	1.21803	1.07e-32	3.45e-31
GFI1	1.21775	1.54e-38	6.95e-37
CLEC4G	1.21704	1.27e-12	1.29e-11
CIITA	1.21056	5.08e-36	1.96e-34
MS4A6E	1.21036	0.00577229	0.0117841
TMEM236	1.20745	1.99e-21	3.62e-20
LRRC25	1.20697	5.1e-43	3.07e-41
GPR183	1.2058	2.81e-36	1.12e-34
ACSM5	1.20543	1.32e-25	2.88e-24
ATP6V0D2	1.20334	4.44e-18	6.57e-17
CASP1	1.20005	7.75e-52	1.15e-49
CD300E	1.19977	8.46e-16	1.08e-14
LAG3	1.19622	4.89e-27	1.14e-25
PTGDR	1.19555	3.01e-30	8.46e-29
ITGB7	1.19533	7.4e-39	3.44e-37
PDPN	1.195	1.42e-16	1.91e-15
APOBEC3G	1.19168	3.7e-43	2.27e-41
TPSD1	1.19075	1.82e-06	8.27e-06
MS4A14	1.18881	2.2e-22	4.17e-21
TSPAN32	1.18723	1.15e-26	2.63e-25
2021-09-01	1.18664	2.05e-38	9.15e-37
PSMB9	1.18604	1.36e-35	5.04e-34
SNX31	1.18549	0.0255555	0.0427451
HAMP	1.18547	4.53e-17	6.28e-16
MZB1	1.18512	2.43e-12	2.39e-11
IL13RA2	1.18482	5.9e-08	3.51e-07
CCL21	1.18363	9.18e-16	1.17e-14
LILRA5	1.18183	2.58e-25	5.61e-24
CD14	1.1796	5.54e-36	2.12e-34
PTPRQ	1.17893	7.71e-05	0.000251659
CD1C	1.17697	2.2e-18	3.31e-17
LILRA1	1.17509	4.54e-40	2.32e-38
LPXN	1.17361	3.44e-67	1.57e-63
CFP	1.16982	2.15e-31	6.38e-30
GPR34	1.16815	8.97e-32	2.73e-30
FOXP3	1.16671	5.97e-37	2.45e-35
MS4A7	1.16661	2.18e-37	9.28e-36
SLC7A7	1.16645	1.65e-50	2.02e-48
CR2	1.16634	4.87e-06	2.05e-05
CARD16	1.16575	3.15e-50	3.69e-48
PAX5	1.16481	1.94e-15	2.43e-14
FLT3	1.1635	9.14e-33	2.95e-31
KCNE1	1.16312	4.76e-18	7.03e-17
ALOX5	1.16269	2.54e-38	1.12e-36
TRPV2	1.16096	9e-55	2.25e-52
RGS1	1.16084	2.68e-24	5.52e-23
TNFRSF13C	1.16051	3.81e-13	4.04e-12
CLEC9A	1.16023	9.85e-25	2.08e-23
HCK	1.15797	5.62e-54	1.15e-51
RUNX3	1.15777	1.12e-39	5.54e-38
GFRA2	1.15749	6.03e-18	8.81e-17
BTNL8	1.15245	2.83e-06	1.25e-05
SLC1A3	1.14912	4.41e-38	1.93e-36
GIMAP8	1.14642	5.35e-38	2.33e-36
RCSD1	1.1463	9.72e-57	3.42e-54
PTGER4	1.14544	9.7e-47	8.12e-45
ABI3	1.1452	2.77e-53	4.94e-51
UBE2U	1.14519	0.00269246	0.00601465
AGAP2	1.14346	1.23e-42	7.29e-41
NAIP	1.14278	1.95e-29	5.26e-28
TREML1	1.14229	6.44e-29	1.67e-27
GAB3	1.14222	5.98e-45	4.17e-43
CYSLTR2	1.14216	3.97e-37	1.65e-35
PTX3	1.1387	6.44e-14	7.23e-13
NLRC4	1.13702	1.58e-41	8.62e-40
SPINT4	1.13196	0.0209882	0.0359226
ARHGAP25	1.13133	1.87e-55	5.36e-53
APBB1IP	1.13088	2.27e-50	2.71e-48
GPIHBP1	1.13069	0.00104331	0.00260023
CDX1	1.12925	4.53e-22	8.44e-21
SLC15A3	1.1282	6.25e-45	4.31e-43
PI16	1.12762	4.79e-10	3.75e-09
MYBPC2	1.12623	8.11e-17	1.11e-15
GIMAP2	1.12577	3.41e-46	2.74e-44
ARHGAP15	1.12516	6.14e-58	2.63e-55
CXorf21	1.12501	4.97e-41	2.65e-39
CHI3L1	1.12471	1.33e-16	1.79e-15
CCR1	1.12383	1.1e-38	5.05e-37
OSM	1.12285	2.3e-15	2.86e-14
RAC2	1.12185	4.66e-49	4.92e-47
MT1M	1.1213	1.42e-12	1.42e-11
CCL14	1.1202	3.3e-11	2.92e-10
DOCK8	1.11598	9.88e-42	5.51e-40
LCNL1	1.11498	7.7e-11	6.59e-10
HLA-DQB1	1.1144	1.1e-28	2.82e-27
ARMH2	1.11292	7.63e-06	3.06e-05
SLC31A2	1.11205	4.97e-43	3e-41
LAT2	1.11092	2.54e-46	2.06e-44
FMO2	1.10991	2.59e-20	4.41e-19
MCOLN2	1.10961	1.11e-34	3.91e-33
RUBCNL	1.10953	2.25e-38	9.94e-37
ZBP1	1.10922	8.44e-28	2.07e-26
RNASE2	1.109	1.53e-21	2.8e-20
IL24	1.10894	1.59e-30	4.53e-29
C7	1.10742	2.5e-12	2.45e-11
AQP9	1.10683	2.68e-17	3.78e-16
TNF	1.10659	8.68e-17	1.18e-15
HPGDS	1.10633	1.58e-19	2.56e-18
MMP9	1.10579	5.95e-15	7.24e-14
EPYC	1.10546	3.07e-05	0.000109242
NCF2	1.10442	1.56e-41	8.58e-40
RNASE6	1.10237	7.77e-46	5.89e-44
SAA4	1.1023	8.77e-11	7.47e-10
GPR55	1.10128	4.83e-28	1.2e-26
SLFN12L	1.10077	1.12e-35	4.24e-34
CD70	1.1	2.33e-29	6.24e-28
LILRB3	1.09727	4.71e-39	2.21e-37
CXCL6	1.09717	4.12e-05	0.000142436
MILR1	1.09579	5.51e-34	1.9e-32
ARHGEF6	1.09485	1.36e-47	1.25e-45
CD1E	1.09126	2.16e-17	3.05e-16
LGI3	1.09054	0.000168451	0.000507571
GPNMB	1.09039	6.13e-29	1.6e-27
MMP25	1.08873	9.3e-27	2.13e-25
IGLL5	1.08867	1.17e-10	9.83e-10
SAA2	1.08501	9.56e-11	8.1e-10
NPY4R	1.08375	2.13e-07	1.15e-06
MAFB	1.08121	1.46e-41	8.05e-40
HLA-B	1.07954	1.97e-39	9.51e-38
NCF4	1.07907	7.8e-45	5.32e-43
LTF	1.07859	5.94e-08	3.54e-07
HAPLN3	1.07859	1.32e-33	4.45e-32
HS3ST3B1	1.07774	6.43e-33	2.08e-31
GPR15	1.07677	8.57e-08	4.95e-07
CXCR4	1.07575	1.01e-37	4.39e-36
CASS4	1.07542	5.55e-32	1.71e-30
P2RY8	1.07431	3.39e-31	9.9e-30
TMEM52B	1.07168	5.08e-36	1.96e-34
TCF21	1.07139	1.45e-11	1.34e-10
INPP5D	1.07038	2.42e-39	1.16e-37
CLEC7A	1.06882	2.43e-34	8.46e-33
WIPF1	1.06864	7.82e-52	1.15e-49
PLD4	1.06736	1.85e-21	3.35e-20
RASGRP4	1.06683	2.45e-32	7.74e-31
SPATC1	1.06646	1.43e-26	3.24e-25
ARL14EPL	1.06485	3.7e-05	0.000129365
AANAT	1.06455	2.1e-15	2.62e-14
SIRPA	1.06355	1.86e-45	1.36e-43
CD101	1.063	1.71e-32	5.47e-31
HLA-F	1.06046	1.35e-35	5.02e-34
TMIGD3	1.0599	3.47e-29	9.17e-28
KBTBD8	1.05862	3.05e-39	1.44e-37
APOE	1.05859	3.38e-20	5.68e-19
P2RX1	1.05831	8.72e-23	1.69e-21
FCRL5	1.05624	7.05e-14	7.9e-13
CTSW	1.05503	5.29e-29	1.38e-27
ARRDC5	1.05416	3.73e-26	8.31e-25
BIRC3	1.05291	2.43e-29	6.5e-28
AMPD1	1.05287	9.42e-13	9.61e-12
SAMD9L	1.05197	2.1e-28	5.33e-27
MFAP4	1.05146	2.2e-14	2.56e-13
SUSD3	1.05057	6.44e-39	3.01e-37
FCN3	1.04902	2.77e-07	1.47e-06
2021-03-01	1.04857	7.89e-47	6.77e-45
KIR2DL4	1.04614	9.07e-15	1.09e-13
GRAP2	1.04584	1.1e-38	5.03e-37
CD300A	1.0435	1.91e-36	7.63e-35
BFSP2	1.04328	2.3e-16	3.05e-15
SHISAL2A	1.0432	7.03e-32	2.15e-30
MEFV	1.04267	1.16e-29	3.18e-28
PLA2G7	1.04092	2.93e-28	7.4e-27
CCRL2	1.04044	1.41e-35	5.22e-34
ACKR1	1.03841	1.64e-11	1.5e-10
XIRP1	1.03694	1.34e-07	7.47e-07
IL18BP	1.03438	2.2e-37	9.33e-36
G0S2	1.03406	1.1e-12	1.11e-11
C16orf54	1.03293	8.84e-44	5.64e-42
CCL26	1.03152	2.82e-06	1.24e-05
ITM2A	1.03151	1.29e-31	3.88e-30
ADTRP	1.03123	9.57e-19	1.48e-17
PARP15	1.03121	2.82e-23	5.59e-22
STAC	1.03047	1.29e-18	1.98e-17
FABP4	1.02524	2.03e-08	1.29e-07
CD40	1.02446	1.88e-35	6.93e-34
B2M	1.02293	1.44e-48	1.43e-46
PEAK3	1.02246	1.08e-29	2.97e-28
CCL3L1	1.02196	3.25e-17	4.54e-16
CTSS	1.02169	1.78e-45	1.31e-43
PIK3R6	1.02129	1.23e-39	6.05e-38
GNGT2	1.02084	7.36e-50	8.42e-48
SAMHD1	1.01999	7.61e-47	6.57e-45
DUSP2	1.01927	2.99e-26	6.71e-25
POU2AF1	1.01846	1.29e-13	1.43e-12
WFDC6	1.01608	0.00127267	0.00310586
S100A8	1.01523	1.65e-17	2.34e-16
LCN6	1.01157	3.72e-05	0.000129932
CTXND1	1.00981	0.0206628	0.0354408
BNC1	1.00885	4.72e-05	0.000160657
DOK3	1.00859	3.52e-37	1.47e-35
RARRES3	1.00855	5.27e-27	1.23e-25
IFFO1	1.00823	1.9e-37	8.15e-36
MCHR1	1.00793	4.73e-13	4.98e-12
WARS	1.00732	4.17e-24	8.55e-23
CSF2RA	1.0065	1.98e-32	6.28e-31
IKZF3	1.00325	3.75e-25	8.11e-24
XCR1	1.0027	7.35e-20	1.22e-18
CTSG	1.00204	9.73e-10	7.34e-09
NRROS	1.00094	2.57e-35	9.39e-34
GPR18	1.00048	7.59e-42	4.25e-40
KCNU1	-1.0004	2.93e-05	0.000104585
TERT	-1.00501	1.04e-05	4.08e-05
ADPRHL1	-1.00643	8.11e-06	3.24e-05
SYT7	-1.00961	1.55e-10	1.29e-09
HMGCS2	-1.00985	0.0140252	0.0253918
HAP1	-1.01459	0.0168489	0.0297812
GREB1	-1.0195	9.52e-05	0.000303864
C17orf78	-1.02189	0.0145384	0.0262001
CXXC4	-1.02263	1.32e-05	5.07e-05
C2CD4D	-1.04121	6.23e-13	6.5e-12
TFF1	-1.04875	2.34e-05	8.56e-05
SLC29A4	-1.05448	4.41e-07	2.25e-06
HOXC9	-1.05582	0.00940317	0.0179973
WDR72	-1.06017	2.42e-06	1.08e-05
SYCP2L	-1.06147	0.000596529	0.00158179
TUBB4A	-1.06566	0.0110388	0.020616
FOXN4	-1.06724	0.0135855	0.0247066
HES6	-1.06818	8.31e-10	6.32e-09
TAT	-1.06988	0.0006683	0.00175013
ERVMER34-1	-1.07206	0.00236613	0.00537936
HGD	-1.07536	0.0209558	0.0358806
KIAA1324	-1.07561	7.47e-06	3.01e-05
OPRD1	-1.07774	0.000428991	0.00118112
PRMT8	-1.07978	0.000296699	0.000848374
ATP6V1C2	-1.08646	1.4e-06	6.48e-06
COLEC11	-1.08887	0.00807514	0.0157453
GPT2	-1.09163	3.36e-10	2.68e-09
MSI1	-1.09924	0.00169004	0.00398759
HOXC13	-1.10639	1.43e-06	6.59e-06
SLC10A4	-1.11371	0.00217924	0.00500504
KRT83	-1.11772	0.00335947	0.00732117
CHRM3	-1.11906	0.00280997	0.00624969
SLC28A2	-1.12892	0.0134218	0.0244641
SIX2	-1.13126	3.98e-05	0.000138261
B4GALNT4	-1.13558	3.26e-08	2.02e-07
ATOH7	-1.13604	5.66e-06	2.34e-05
SMKR1	-1.13842	0.000108633	0.00034252
TESC	-1.14129	0.000129694	0.000401908
BCAN	-1.14556	0.0234903	0.0396757
HOXC10	-1.15285	0.00277451	0.00617684
DQX1	-1.16471	0.00737269	0.0145578
SH2D6	-1.16728	6.26e-06	2.57e-05
HOXC11	-1.16853	0.00119513	0.00293594
TRPM5	-1.17056	4.18e-07	2.14e-06
SOX11	-1.17107	0.00869915	0.0168116
SLC16A14	-1.18186	2.85e-09	2.02e-08
DLX6	-1.19018	0.00990416	0.0187833
BPIFA1	-1.20279	0.0015732	0.00374668
CHRNB2	-1.20383	0.0100716	0.0190606
PLA2G4A	-1.22036	1.67e-08	1.07e-07
NPW	-1.22112	1.2e-07	6.74e-07
CABYR	-1.22325	3.5e-08	2.16e-07
FSTL4	-1.22586	0.000197333	0.000585219
PDX1	-1.22729	0.00529864	0.0109206
DACT2	-1.22742	0.000890749	0.00225694
S100P	-1.23094	1.24e-06	5.79e-06
ANKRD18B	-1.23392	2.63e-05	9.49e-05
DEPDC7	-1.23656	0.00606057	0.0122831
PLA2G10	-1.2415	0.00973238	0.0185112
AKR1C2	-1.24375	0.00113456	0.00280169
FOXI3	-1.24505	0.00035877	0.00100574
PPARGC1A	-1.24662	0.000973957	0.00244648
EYS	-1.24879	1.2e-07	6.75e-07
GPX2	-1.25882	2.19e-06	9.85e-06
DCAF12L2	-1.26655	0.00142946	0.00344079
PROC	-1.27241	0.0130144	0.0238259
UCHL1	-1.27253	0.00288261	0.0063957
SLC7A2	-1.27341	0.00379875	0.00818106
OGDHL	-1.28563	0.0225114	0.0381794
CASKIN1	-1.28776	1.44e-16	1.93e-15
NAT8L	-1.29454	9.85e-07	4.69e-06
CLCNKA	-1.2968	0.00322289	0.00705846
FAM83F	-1.29762	0.0118113	0.0218802
KIF1A	-1.30164	0.00640335	0.0128661
SLC5A12	-1.30328	0.00449218	0.00944327
FBN3	-1.30666	0.0280896	0.0464998
RBM46	-1.31442	0.0178134	0.0312087
CHRNA5	-1.33608	1.19e-08	7.81e-08
TEX45	-1.33919	5.27e-11	4.57e-10
SLC25A21	-1.3476	0.000155925	0.000473153
MYCN	-1.35425	0.000135231	0.000416901
POU6F2	-1.37389	0.000387899	0.00107793
ALX3	-1.38188	0.000117949	0.000369686
ATP6V1B1	-1.40812	3.01e-07	1.59e-06
AKR7A3	-1.40886	8.44e-06	3.36e-05
RNF186	-1.41194	0.00322511	0.00706201
ODC1	-1.41377	4.39e-08	2.67e-07
CBR1	-1.41452	8.2e-06	3.28e-05
NR0B1	-1.4165	0.0096982	0.018459
MSMB	-1.43986	9.95e-05	0.000316325
THPO	-1.4416	0.00188928	0.00440992
POU4F1	-1.47358	0.00454853	0.00954857
NKAIN1	-1.48571	0.00295314	0.0065374
GRK1	-1.49346	6.32e-05	0.000210012
NECAB2	-1.49827	0.000462415	0.00126148
BARX1	-1.49963	9.82e-05	0.000312326
FGL1	-1.50877	1.57e-06	7.23e-06
PITX2	-1.51855	1.5e-07	8.3e-07
ABCC8	-1.56183	9.02e-05	0.000289721
CELF3	-1.56223	0.000283718	0.00081482
TFF3	-1.57515	0.00698337	0.0138788
SOHLH1	-1.58647	6.31e-05	0.00020983
BPIFA2	-1.59665	0.0023605	0.00536922
NOL4	-1.61002	0.0190271	0.0330189
MAGEA6	-1.62734	0.012177	0.0224878
CHRNA9	-1.63072	0.0304593	0.0499825
MAGEA3	-1.68679	0.0258824	0.0432521
TMEM59L	-1.69531	6.33e-09	4.29e-08
ENO3	-1.70687	3.25e-07	1.7e-06
NPC1L1	-1.70995	9.78e-05	0.000311246
TTR	-1.75493	0.01231	0.0227029
DLL3	-1.77127	0.000191966	0.0005714
CRLF1	-1.78376	2.55e-07	1.36e-06
GFY	-1.80236	0.0116655	0.0216305
SLC38A3	-1.80805	0.0115193	0.0213826
CGA	-1.82191	0.0182319	0.0318444
INHA	-1.87033	1.23e-09	9.17e-09
CDH18	-1.88451	0.0105175	0.0198151
DDC	-1.95112	0.0127654	0.023445
LEFTY1	-1.95946	0.0186546	0.0324629
HOXC12	-2.00217	0.000517944	0.00140019
KCNQ2	-2.04643	0.0151936	0.0272341
FXYD4	-2.07205	5.95e-07	2.96e-06
COL25A1	-2.15043	0.00262037	0.00588233
COL2A1	-2.19594	0.0100196	0.0189656
LRRC26	-2.20084	1.46e-05	5.55e-05
NKX2-3	-2.22932	0.000566172	0.00151181
BPIFB2	-2.25949	0.00292491	0.00648116
CRYBA2	-2.26793	0.00312615	0.00688163
SLC38A8	-2.28527	0.000991054	0.00248765
SPINK4	-2.289	0.000490162	0.00133085
LRFN2	-2.30108	0.000446043	0.00122219
KLK12	-2.32449	0.0216594	0.0368965
MAGEA1	-2.40431	8.13e-05	0.000264048
SST	-2.42958	0.00465889	0.00974596
CALML3	-2.46429	0.00463573	0.009699
ETNPPL	-2.62257	6.69e-11	5.75e-10
BPIFB4	-2.83793	6.43e-07	3.18e-06
RFX6	-2.91801	0.00207189	0.00479216
LCN15	-3.14449	0.0109256	0.0204436
GNRH2	-3.34643	0.000134948	0.000416215
DKK4	-5.35762	0.00483132	0.0100591
