# Supplementary material for: Prognostic value of CCR2 as an immune indicator in lung adenocarcinoma: A study based on tumor‐infiltrating immune cell analysis
Source: Cancer Med. 2021 May 4;10(12):4150–63. doi: 10.1002/cam4.3931 (PMC8209599; doi:10.1002/cam4.3931)
Supplement: Supplementary file 9 — Supplementary Material [file CAM4-10-4150-s006.xlsx]

## Sheet: Stromal.Diff
gene	logFC	pValue	FDR
ITLN1	5.26307	0.0174729	0.0276792
LRRC38	5.16216	3.24e-07	1.23e-06
PRG4	3.02788	3.62e-06	1.15e-05
A4GNT	2.89964	1.22e-06	4.2e-06
GLP2R	2.71213	1.08e-10	6.34e-10
CYP1A2	2.67765	0.00383544	0.00705515
PI15	2.38158	7.87e-11	4.68e-10
LRRTM2	2.25863	1.71e-07	6.76e-07
COL11A1	2.20255	1.11e-19	1.52e-18
EPYC	2.19762	1.04e-21	1.67e-20
OGN	2.18923	6.96e-25	1.4e-23
PKHD1L1	2.14975	3.2e-08	1.41e-07
LRRC15	2.09976	8.23e-33	3.36e-31
OMD	2.0986	4.93e-41	6.52e-39
PPBP	2.0678	6.82e-11	4.09e-10
RSPO1	2.05585	6.64e-22	1.08e-20
PAGE5	2.0426	0.00301754	0.00567284
F13A1	1.87821	5.8e-43	1.06e-40
ANGPTL7	1.876	2.8e-11	1.75e-10
GREM1	1.87559	8.24e-25	1.65e-23
CLC	1.86278	6.79e-12	4.52e-11
INSYN2B	1.84165	1.64e-26	3.75e-25
COL12A1	1.80452	1.35e-25	2.88e-24
CILP	1.79384	2.28e-27	5.6e-26
TAS2R43	1.79124	0.0192947	0.0302235
MAB21L2	1.78612	0.00368952	0.00681135
THBS2	1.76333	4.91e-39	4.59e-37
FNDC1	1.74906	1.53e-25	3.25e-24
COL10A1	1.74292	1.13e-31	4.1e-30
AGTR2	1.7346	0.000741035	0.00157582
COL3A1	1.73095	8.6e-41	1.1e-38
SERTM1	1.72177	0.033536	0.0496095
SFRP2	1.70392	3.49e-29	1.03e-27
NETO1	1.70236	9.45e-19	1.2e-17
FGF7	1.69094	1.14e-48	5.23e-46
PDPN	1.68229	1.13e-37	8.11e-36
RANBP3L	1.67019	3.35e-32	1.28e-30
IBSP	1.66895	3e-07	1.14e-06
SERPINA9	1.66368	7.4e-14	6.06e-13
PLPP4	1.66287	4.61e-19	6.03e-18
SFRP4	1.66264	1.94e-30	6.45e-29
SCRG1	1.65875	2.51e-12	1.75e-11
FPR2	1.64381	3.01e-24	5.74e-23
PRND	1.64154	5.77e-19	7.47e-18
MMP11	1.64151	2.77e-13	2.13e-12
SGCD	1.63801	9.46e-52	8.67e-49
ITGA11	1.63063	4.36e-27	1.04e-25
SLC24A2	1.62254	1.08e-17	1.26e-16
SVEP1	1.61744	2.42e-37	1.65e-35
ASPN	1.60837	1.24e-34	6.26e-33
CCDC80	1.60771	1.37e-51	1.11e-48
CBLN4	1.60681	2.39e-19	3.19e-18
VCAM1	1.59751	3.37e-48	1.4e-45
ZBTB20	1.59644	0.0101822	0.0170634
CLEC6A	1.58923	1.72e-20	2.52e-19
MXRA5	1.57969	1.06e-37	7.74e-36
ADAM12	1.5789	7.61e-31	2.59e-29
DCN	1.57429	2.94e-61	2.02e-57
TCL1A	1.57376	8.98e-13	6.56e-12
FBN1	1.57218	1.45e-50	8.65e-48
COL6A3	1.56056	1.41e-49	7.19e-47
COL6A5	1.55802	7.95e-23	1.38e-21
LUM	1.5577	1.49e-59	5.12e-56
INHBA	1.55202	1.17e-36	7.42e-35
CBLN1	1.55193	0.0213437	0.0330976
MRC1	1.55033	5.36e-33	2.24e-31
COL5A2	1.54381	1.51e-35	8.63e-34
MSR1	1.54112	2.51e-41	3.45e-39
SYNDIG1	1.53789	1.76e-29	5.3e-28
ADAMTS12	1.53522	4.41e-38	3.42e-36
SULF1	1.53476	1.37e-29	4.15e-28
MS4A6E	1.53374	8.46e-05	0.000214395
GAS1	1.52658	8.7e-42	1.34e-39
WNT2	1.52314	3.1e-41	4.22e-39
COL1A2	1.52236	5.81e-36	3.46e-34
PLN	1.52062	1.1e-33	5.04e-32
CRB2	1.51919	0.00167169	0.00330861
FMO1	1.51898	1.07e-29	3.29e-28
GPR34	1.5177	1.2e-41	1.76e-39
DPT	1.5176	5.21e-37	3.43e-35
CTSK	1.51461	7.59e-44	1.56e-41
ABCA6	1.51366	5.63e-40	6.4e-38
BNC2	1.51236	1.32e-53	2.01e-50
FAP	1.50915	2.84e-44	6.01e-42
COMP	1.50217	6.76e-16	6.69e-15
PTGIS	1.49963	9.33e-37	5.97e-35
PLXDC2	1.49916	2.28e-66	3.14e-62
COL6A6	1.49864	3.1e-17	3.45e-16
MMP2	1.49112	3.6e-49	1.71e-46
CCL13	1.48966	7.85e-21	1.18e-19
FCER2	1.48625	3.81e-11	2.35e-10
HIGD1C	1.48619	0.0227862	0.0351127
CLEC4D	1.48104	3.88e-23	6.92e-22
IL7R	1.47999	4.53e-38	3.5e-36
VCAN	1.47509	2.57e-30	8.49e-29
UPB1	1.47312	6.06e-08	2.56e-07
PDGFRA	1.47296	3.52e-50	1.94e-47
LRRN4CL	1.47179	1.09e-35	6.29e-34
P2RY12	1.46739	2e-29	5.98e-28
HAS1	1.46149	8.98e-08	3.7e-07
GPR82	1.45088	2.63e-20	3.79e-19
COL1A1	1.45064	7.24e-25	1.46e-23
COL14A1	1.45019	6.02e-32	2.25e-30
COL15A1	1.44899	9.55e-34	4.42e-32
COL5A1	1.44816	2e-34	9.84e-33
ISM1	1.44412	6.1e-33	2.52e-31
SLIT3	1.43891	1.11e-29	3.39e-28
WISP1	1.43694	1.43e-38	1.23e-36
CYBB	1.43294	4.71e-39	4.44e-37
TFEC	1.42988	2.3e-34	1.12e-32
ALPK2	1.42974	3.26e-27	7.9e-26
CLEC4G	1.42845	8.59e-17	9.17e-16
CXCL12	1.42794	5.04e-48	1.98e-45
ITGBL1	1.42739	8.3e-39	7.41e-37
TLR8	1.4272	5.51e-35	2.89e-33
ADAMTS16	1.42688	3.63e-30	1.18e-28
TLR4	1.42602	9.99e-48	3.71e-45
XIRP1	1.41944	4.82e-16	4.83e-15
ZNF385D	1.41611	1.15e-31	4.18e-30
CSMD2	1.41369	1.43e-28	3.98e-27
RGS18	1.41332	4.81e-37	3.23e-35
HTR2A	1.41329	4.09e-28	1.08e-26
ZEB2	1.41175	9.92e-57	2.27e-53
PIK3CG	1.41145	7.71e-39	6.97e-37
KLHL4	1.41144	5.5e-41	7.21e-39
NAIP	1.4088	6.26e-31	2.13e-29
CILP2	1.40544	6.86e-20	9.53e-19
TMEM200A	1.40475	3.12e-50	1.79e-47
FPR1	1.40045	2.96e-38	2.37e-36
POSTN	1.39662	2.62e-33	1.14e-31
GPR88	1.39497	4.53e-30	1.44e-28
TNFAIP6	1.39483	1.52e-32	6.06e-31
GLT8D2	1.39443	4.59e-47	1.47e-44
TLR7	1.39009	3.74e-39	3.55e-37
CORIN	1.38966	1.28e-31	4.61e-30
CD300LG	1.38828	0.00136863	0.00276379
C7	1.38293	1.87e-17	2.13e-16
PTPRC	1.38184	4.78e-38	3.67e-36
CD163	1.38054	1.32e-31	4.74e-30
BICC1	1.37959	4.31e-45	9.73e-43
DPYS	1.37913	1.56e-09	8.1e-09
ECM2	1.37684	1.3e-50	8.16e-48
C1QTNF7	1.375	1.48e-23	2.7e-22
THBS1	1.3727	2.07e-33	9.04e-32
OLFML1	1.3727	4.08e-59	1.12e-55
GALNT15	1.37002	9.98e-24	1.85e-22
CD209	1.3693	1.14e-32	4.57e-31
ISLR	1.36842	5.02e-35	2.67e-33
NLRP3	1.3667	4.55e-42	7.36e-40
PDCD1LG2	1.36607	8.77e-38	6.52e-36
EVI2A	1.36068	1.98e-46	5.78e-44
SPON1	1.3565	1.06e-47	3.85e-45
FOLR2	1.35643	5.87e-33	2.44e-31
CLEC5A	1.35453	4.83e-29	1.4e-27
CD84	1.35394	5.23e-38	3.97e-36
FDCSP	1.35348	5.75e-08	2.44e-07
VSIG4	1.35325	1.1e-31	3.99e-30
GPR1	1.35256	8.94e-26	1.94e-24
GPR18	1.35213	5.53e-14	4.6e-13
LOX	1.34957	5.58e-36	3.34e-34
GAS7	1.34922	1.7e-56	3.33e-53
AEBP1	1.349	4.15e-34	1.99e-32
HS3ST3A1	1.34808	1.82e-29	5.48e-28
IL2RA	1.34567	3.6e-30	1.17e-28
SLCO2B1	1.34532	3.9e-46	1.1e-43
BTLA	1.34531	2.52e-22	4.27e-21
MSRB3	1.34427	1.57e-53	2.16e-50
C3AR1	1.34193	1.34e-45	3.47e-43
PRKG1	1.34156	6.76e-51	4.64e-48
ADAMTS2	1.33936	2.79e-37	1.89e-35
MFAP4	1.33932	1.29e-27	3.24e-26
DIO2	1.33828	2.8e-22	4.72e-21
GPR174	1.33821	4.92e-21	7.54e-20
ATP8B4	1.33786	2.9e-39	2.81e-37
FMO2	1.33592	5.76e-32	2.16e-30
AC134669.1	1.33493	3.58e-35	1.94e-33
SCN7A	1.33252	4.59e-22	7.56e-21
GUCA1A	1.33145	3.4e-11	2.11e-10
CA1	1.33093	0.00288653	0.00544441
PTPRO	1.32782	2.21e-39	2.19e-37
CD80	1.32656	1.04e-37	7.6e-36
WSCD2	1.32523	6.38e-30	2e-28
ENTHD1	1.32121	4.15e-15	3.8e-14
CCL18	1.32094	3.12e-16	3.2e-15
CLEC4C	1.32044	8.88e-17	9.46e-16
CCR2	1.31977	5.21e-37	3.43e-35
MYLK	1.31915	1.13e-53	1.94e-50
PLA2G5	1.31573	7.08e-51	4.64e-48
TIMD4	1.31162	1.67e-14	1.45e-13
FPR3	1.31126	5.43e-45	1.2e-42
COL8A2	1.31052	1.5e-33	6.72e-32
PADI1	1.30958	0.00142593	0.00286897
MS4A6A	1.30872	5.35e-42	8.46e-40
ANTXR1	1.30843	1.09e-39	1.15e-37
CPA4	1.30781	0.00345467	0.00641741
NOTCH2NLA	1.30772	0.000215934	0.000508755
LILRA4	1.30752	3.62e-22	6.03e-21
C6orf15	1.30701	0.0024927	0.00475838
CDR1	1.30667	0.000788073	0.00166682
SPARC	1.30575	3.45e-52	3.65e-49
AC136428.1	1.30024	7.96e-13	5.87e-12
NALCN	1.29783	3.17e-35	1.74e-33
MMP3	1.29772	2.86e-15	2.65e-14
CLEC4A	1.29592	5.43e-37	3.55e-35
ABCA9	1.29362	6.14e-22	1.01e-20
CCL11	1.29305	2.82e-23	5.09e-22
FIBIN	1.29268	1.97e-43	3.81e-41
NKX3-2	1.28961	1.01e-08	4.75e-08
TMEM236	1.28906	1.17e-22	2e-21
MNDA	1.28748	6.23e-40	6.85e-38
ABI3BP	1.28549	1e-22	1.73e-21
MS4A4A	1.28448	8.75e-40	9.33e-38
CD28	1.28414	6.48e-36	3.83e-34
GFRA1	1.27882	1.8e-12	1.27e-11
MRGPRF	1.2784	1.18e-37	8.42e-36
TNFSF8	1.27756	2.66e-38	2.21e-36
FCGR3A	1.27735	3.57e-35	1.94e-33
CR1	1.27653	5.14e-28	1.33e-26
TDO2	1.27537	1.42e-22	2.42e-21
CPED1	1.2736	1.6e-43	3.14e-41
PTGDR	1.27187	1.05e-22	1.81e-21
CLEC10A	1.27176	2.81e-24	5.36e-23
CCL1	1.27063	9.83e-10	5.22e-09
DSE	1.26898	1.31e-41	1.89e-39
APELA	1.26893	1.02e-14	8.96e-14
CLLU1OS	1.26723	0.0052994	0.00945317
ALOX5AP	1.26721	1.7e-35	9.62e-34
LILRB5	1.26712	5.63e-26	1.24e-24
C1QTNF3	1.26659	4.03e-09	1.99e-08
TCF21	1.26641	9.54e-21	1.43e-19
NKAPL	1.2664	1.1e-25	2.36e-24
MCEMP1	1.26505	7.53e-14	6.16e-13
PRRX1	1.2649	6.57e-51	4.64e-48
ABCD2	1.2642	1.55e-24	3.02e-23
AOC3	1.26402	2.1e-35	1.17e-33
ADH1B	1.26388	9.45e-09	4.46e-08
TMEM119	1.26225	4.96e-42	7.93e-40
GPR84	1.25889	3.75e-26	8.38e-25
BHLHE22	1.25671	1.26e-40	1.57e-38
IL1B	1.25528	2.89e-16	2.97e-15
DOCK2	1.2545	5.88e-39	5.46e-37
IGFL3	1.25433	3.47e-09	1.73e-08
PTX3	1.25383	5.71e-18	6.79e-17
SERPINE1	1.25303	1.38e-18	1.72e-17
MS4A7	1.25135	1.07e-37	7.76e-36
PDLIM3	1.24692	1.89e-36	1.18e-34
GPR65	1.24605	2.76e-38	2.26e-36
P2RY13	1.24544	2.35e-31	8.27e-30
LSAMP	1.24446	2.83e-36	1.72e-34
CLSTN2	1.24429	5.02e-27	1.19e-25
ANGPTL2	1.24306	3.5e-39	3.37e-37
THEMIS	1.24263	2.05e-20	2.99e-19
DDR2	1.24115	3e-45	7.37e-43
PTPRQ	1.23957	0.000587208	0.00127472
CASS4	1.23784	1.78e-40	2.13e-38
GPIHBP1	1.23698	2.39e-06	7.86e-06
HPGDS	1.23675	5.37e-25	1.09e-23
DLG2	1.23668	2.29e-37	1.56e-35
FCRLA	1.23668	1.05e-14	9.29e-14
SSPN	1.23664	2.09e-43	3.99e-41
HSD11B1	1.23655	1.32e-34	6.61e-33
NOX4	1.23614	2.65e-29	7.83e-28
PRELP	1.23574	6.86e-30	2.13e-28
TRAT1	1.23528	1.94e-19	2.61e-18
TNFRSF8	1.23504	1.3e-24	2.54e-23
ZNF460	1.23256	0.0145246	0.0234433
TSHZ3	1.23246	4.91e-52	4.82e-49
CMKLR1	1.23231	1.43e-37	1e-35
GPR171	1.23028	1.08e-14	9.47e-14
COL8A1	1.22989	5.83e-37	3.78e-35
NCKAP1L	1.22926	1.47e-42	2.41e-40
ZNF831	1.22891	5.71e-19	7.4e-18
CSF1R	1.2255	5.19e-43	9.64e-41
SPIB	1.22426	9.29e-11	5.48e-10
PLXNC1	1.22257	1.33e-51	1.11e-48
CCDC141	1.22191	9.87e-14	7.96e-13
SYNPO2	1.22128	1.71e-33	7.65e-32
CYP1B1	1.2198	3.88e-33	1.65e-31
CD200R1	1.21979	1.46e-29	4.41e-28
HAVCR2	1.21819	1.29e-42	2.14e-40
FCRL3	1.21713	1.74e-16	1.82e-15
CD226	1.21661	7.9e-27	1.86e-25
CALHM5	1.21545	7.9e-53	9.88e-50
CPA3	1.21463	2.03e-25	4.22e-24
LAMA4	1.21436	1.77e-47	5.94e-45
ACTG2	1.21353	4.77e-24	9.04e-23
AOAH	1.21257	2.28e-32	8.92e-31
ITGAM	1.21204	3.92e-35	2.11e-33
IGLL1	1.21081	6.45e-07	2.33e-06
MPEG1	1.21021	1.11e-41	1.65e-39
PABPC5	1.21002	2.23e-40	2.63e-38
THY1	1.20979	5.06e-35	2.67e-33
ACTA2	1.2079	1.52e-37	1.05e-35
CD300C	1.20774	1.22e-33	5.54e-32
LILRA5	1.20763	2.9e-22	4.89e-21
IL10	1.2071	9.62e-28	2.44e-26
CLMP	1.20665	1.17e-38	1.02e-36
GXYLT2	1.20655	1.14e-37	8.19e-36
HTRA3	1.2065	1.91e-24	3.68e-23
ITK	1.20503	6.87e-23	1.2e-21
KLRD1	1.20496	1.19e-13	9.48e-13
CCR8	1.20362	2.4e-28	6.51e-27
EMILIN1	1.20259	2.2e-36	1.36e-34
TNFSF4	1.20188	1.01e-34	5.16e-33
CCL23	1.20052	4.76e-20	6.72e-19
CSF2	1.19845	3.8e-07	1.42e-06
CD86	1.19797	5.63e-46	1.52e-43
GJA5	1.19702	9.39e-42	1.4e-39
PLEK	1.19691	9.23e-36	5.38e-34
RUBCNL	1.19677	2.36e-43	4.45e-41
TAGLN	1.19516	1.36e-36	8.59e-35
MS4A1	1.19508	2.4e-11	1.51e-10
FCGR2B	1.19419	4.34e-33	1.83e-31
UNC5C	1.19384	9.62e-46	2.54e-43
IGSF21	1.19241	1.29e-24	2.52e-23
GIMAP5	1.19221	7.89e-24	1.47e-22
IKZF1	1.19209	2.38e-32	9.27e-31
CNR2	1.18984	1.63e-13	1.29e-12
TAGAP	1.18792	4.3e-38	3.36e-36
ITGA8	1.18784	1.13e-29	3.45e-28
SMOC2	1.18776	2.21e-23	4.01e-22
RP1	1.18771	0.000246845	0.000575664
SH2D1A	1.18698	3.65e-23	6.52e-22
IGSF6	1.18602	6.52e-33	2.69e-31
CD180	1.18469	5.31e-38	4.01e-36
IL21R	1.18467	1.17e-31	4.23e-30
MROH9	1.18391	6.69e-10	3.62e-09
GAPT	1.18244	6.73e-28	1.72e-26
MARCO	1.18234	2.26e-15	2.12e-14
AQP9	1.1819	4.44e-21	6.85e-20
C1QTNF1	1.1807	2e-36	1.24e-34
EDDM3A	1.18063	0.0181431	0.0286284
BNC1	1.17978	2.01e-09	1.03e-08
MOXD1	1.17974	1.89e-40	2.24e-38
TIMP3	1.17927	2.77e-28	7.51e-27
CXCL10	1.17812	6.64e-15	5.95e-14
LYVE1	1.17806	6.02e-21	9.14e-20
CSF2RB	1.17776	1.66e-37	1.14e-35
PLPPR4	1.17766	7.68e-29	2.19e-27
PIK3AP1	1.17647	1.7e-38	1.45e-36
IL22RA2	1.17486	1.06e-15	1.04e-14
CD177	1.1748	9.18e-05	0.000231117
CD93	1.17316	1.46e-41	2.09e-39
LAMA2	1.17276	2.43e-33	1.06e-31
HS3ST3B1	1.17164	2.55e-32	9.83e-31
SAMD3	1.17096	1.32e-26	3.05e-25
COL6A2	1.17045	5.72e-32	2.15e-30
HPR	1.16948	0.000793348	0.00167669
LAIR1	1.16871	1.11e-39	1.17e-37
CCL19	1.16867	4.6e-15	4.19e-14
CCR4	1.16856	4.27e-25	8.73e-24
LY86	1.16821	1.08e-34	5.49e-33
FGF10	1.16732	1.48e-27	3.71e-26
TMIGD3	1.1672	1.98e-33	8.67e-32
P2RY10	1.16664	1.09e-24	2.15e-23
PLXNA4	1.16613	1.16e-24	2.28e-23
SCIMP	1.16602	6.23e-34	2.96e-32
MYH11	1.16552	2.15e-20	3.12e-19
SERPINB7	1.16395	4.04e-05	0.00010879
LAX1	1.1633	5.34e-21	8.17e-20
MS4A4E	1.162	8.45e-15	7.5e-14
GFRA2	1.16161	5.51e-20	7.7e-19
LIPN	1.1596	1.19e-10	6.94e-10
APOC4-APOC2	1.15872	4.41e-15	4.02e-14
CD4	1.15783	7.32e-48	2.8e-45
CD53	1.15642	7.33e-43	1.27e-40
SLC1A3	1.15439	3.39e-37	2.28e-35
TNFSF13B	1.15369	1.49e-35	8.53e-34
CYTIP	1.15281	1.82e-33	8.05e-32
CCL21	1.15277	6.46e-17	7.02e-16
MUSK	1.1517	5.55e-07	2.02e-06
APCDD1L	1.15006	7.51e-14	6.14e-13
CXCL6	1.14985	2.59e-08	1.15e-07
GUCY1A2	1.14956	2.68e-17	3e-16
IRF8	1.14704	2.12e-35	1.18e-33
CDH11	1.14461	7.85e-43	1.35e-40
JCHAIN	1.14425	5.1e-14	4.25e-13
SIGLEC7	1.14414	5.74e-33	2.39e-31
2021-03-01	1.14346	7.46e-38	5.57e-36
AMPD1	1.14337	7.96e-16	7.81e-15
ICOS	1.1432	1.56e-24	3.03e-23
LAMP5	1.14308	3.42e-24	6.51e-23
CD300E	1.14292	7.88e-20	1.09e-18
BTK	1.14172	5.83e-40	6.51e-38
C1QC	1.14172	6.45e-28	1.66e-26
CXCL13	1.14152	2.17e-11	1.37e-10
CACNA1C	1.14129	2.34e-35	1.3e-33
FCRL1	1.14107	1.06e-11	6.95e-11
LTBP2	1.14067	8.38e-35	4.33e-33
SIRPB1	1.14064	3.8e-20	5.42e-19
GZMK	1.14015	1.79e-20	2.62e-19
TMEM273	1.13866	1.55e-39	1.59e-37
HLA-DQA1	1.13755	5.52e-27	1.31e-25
ANGPTL1	1.13744	2.41e-27	5.89e-26
SLA	1.13658	2.68e-36	1.64e-34
FYB1	1.13551	1.08e-29	3.32e-28
FCGR1A	1.13512	2.51e-31	8.81e-30
KLRC4-KLRK1	1.13484	1.16e-09	6.1e-09
ZEB1	1.13428	3.19e-48	1.37e-45
DCSTAMP	1.13328	2.01e-18	2.48e-17
PI16	1.13311	2.24e-09	1.14e-08
KRT79	1.13229	2.21e-08	9.94e-08
SGIP1	1.13122	8.5e-39	7.54e-37
GCSAML	1.13014	7.83e-24	1.46e-22
FCGR2A	1.12997	1.77e-40	2.13e-38
GIMAP6	1.12951	2.27e-40	2.65e-38
ADAMTS8	1.12948	6.11e-08	2.58e-07
DCC	1.12884	5.68e-11	3.44e-10
SIGLEC9	1.12669	5.69e-37	3.71e-35
ADGRE3	1.12653	2.83e-15	2.62e-14
GBP5	1.12566	6.72e-19	8.67e-18
KLRC4	1.12492	6.19e-05	0.000160561
KLHL6	1.1249	7.11e-29	2.04e-27
CD33	1.12456	1.75e-35	9.89e-34
CALHM6	1.12282	1.47e-16	1.54e-15
STAB2	1.12255	1.93e-13	1.52e-12
ITGA4	1.12218	5.68e-40	6.4e-38
ZNF366	1.12197	1.8e-27	4.42e-26
MRVI1	1.1219	6.33e-43	1.14e-40
C1QB	1.12165	2.01e-25	4.2e-24
GSTM5	1.12132	4.38e-31	1.52e-29
EVI2B	1.12094	2.94e-38	2.36e-36
CXCL11	1.1207	5e-14	4.18e-13
DACT3	1.12016	5.68e-42	8.88e-40
KCNMB1	1.12011	1.58e-43	3.14e-41
FN1	1.11886	9.85e-39	8.68e-37
COLEC12	1.11534	1.45e-35	8.37e-34
RNASE6	1.11516	5.62e-44	1.17e-41
LAPTM5	1.115	2.65e-45	6.63e-43
ADCYAP1R1	1.11457	1.3e-16	1.37e-15
KRT6B	1.11388	0.0113999	0.0189081
RGS1	1.11358	7.76e-21	1.17e-19
DNASE2B	1.11179	6.7e-12	4.47e-11
PRDM6	1.10969	4.58e-35	2.45e-33
BGN	1.10918	9.71e-33	3.93e-31
TPSD1	1.10917	8.12e-07	2.88e-06
VEGFD	1.10869	0.0033657	0.00626823
CCL14	1.10801	2.27e-12	1.59e-11
FCGR1B	1.108	7.11e-29	2.04e-27
PTPN22	1.10773	2.74e-28	7.42e-27
TMEM100	1.1072	8.4e-07	2.98e-06
EPB41L2	1.10651	5.86e-47	1.83e-44
MMRN1	1.10633	2.36e-18	2.9e-17
OLFML2B	1.10591	1.24e-40	1.55e-38
HGF	1.10536	3.77e-32	1.43e-30
MAFB	1.10487	1.98e-44	4.26e-42
CNN1	1.10479	1.28e-26	2.95e-25
COL5A3	1.10391	2.59e-20	3.73e-19
RGS13	1.10215	6e-25	1.21e-23
CYSLTR2	1.10177	3.1e-30	1.02e-28
CD69	1.10111	3.12e-22	5.24e-21
FLT3	1.10034	1.21e-23	2.24e-22
SLIT2	1.10031	1.56e-31	5.57e-30
IGF1	1.0999	1.58e-26	3.63e-25
TSPAN2	1.09986	1.89e-38	1.6e-36
PODN	1.09907	4.34e-30	1.39e-28
FCN1	1.09901	3.18e-23	5.7e-22
CASP5	1.09873	8.71e-18	1.02e-16
IL10RA	1.0986	2.77e-38	2.26e-36
RARRES2	1.09858	2.24e-30	7.42e-29
MEDAG	1.09842	6.32e-23	1.11e-21
SIGLEC14	1.09822	5.86e-27	1.39e-25
ATP6V0D2	1.09818	6.26e-15	5.63e-14
KBTBD8	1.09749	4.9e-33	2.05e-31
FHL1	1.09731	1.06e-21	1.7e-20
PDGFRB	1.09708	2.32e-45	5.91e-43
CD48	1.09663	8.32e-22	1.35e-20
LILRB2	1.09552	3.96e-29	1.15e-27
GAL3ST4	1.09514	2.91e-33	1.25e-31
BCL2A1	1.09466	9.07e-26	1.96e-24
CD1E	1.09431	2.77e-15	2.57e-14
CD79A	1.09419	9.94e-12	6.53e-11
FCRL5	1.0936	2.79e-14	2.38e-13
CD79B	1.09258	6.56e-14	5.41e-13
CRTAM	1.09194	2.21e-23	4.01e-22
AGRP	1.09178	1.12e-10	6.56e-10
DTHD1	1.09171	1.71e-12	1.21e-11
IL16	1.09025	4.3e-35	2.31e-33
HEG1	1.08988	4.85e-37	3.24e-35
SLAMF6	1.0888	4.93e-24	9.32e-23
OR2I1P	1.08789	1.95e-08	8.88e-08
GIMAP4	1.08759	1.85e-41	2.62e-39
GIMAP8	1.08717	2.42e-32	9.36e-31
LMOD1	1.08708	5.99e-31	2.06e-29
P2RX7	1.08677	2.72e-33	1.18e-31
CHRNA6	1.08655	7.68e-19	9.85e-18
HTRA1	1.08513	1.72e-36	1.08e-34
AIF1	1.08369	1.48e-36	9.33e-35
HBD	1.08362	5.46e-08	2.32e-07
JPH2	1.08338	4.63e-21	7.12e-20
RFX8	1.08317	1.5e-15	1.43e-14
KCNE1	1.08226	7.45e-13	5.51e-12
MS4A2	1.08127	3.91e-23	6.96e-22
PTCRA	1.08125	7.96e-18	9.31e-17
PILRA	1.08102	3.92e-36	2.35e-34
ICAM3	1.08096	1.33e-26	3.06e-25
CPZ	1.07951	8.31e-31	2.82e-29
MCHR1	1.07929	3.48e-18	4.23e-17
RTN1	1.07886	8.32e-34	3.88e-32
MSC	1.07878	4.8e-30	1.53e-28
SLAMF8	1.07774	9.14e-33	3.72e-31
SAMSN1	1.07725	3.29e-36	1.99e-34
LST1	1.07698	4.44e-28	1.16e-26
SIRPB2	1.0758	5.06e-35	2.67e-33
CLEC17A	1.07561	8.17e-14	6.65e-13
TLR10	1.07551	4.33e-19	5.68e-18
MMP9	1.07549	2.97e-16	3.05e-15
LCP2	1.07463	1.41e-38	1.22e-36
FCER1A	1.0742	2.23e-11	1.41e-10
ABCA8	1.07384	2.57e-13	1.99e-12
FBLN1	1.07336	1.84e-33	8.09e-32
KCNA5	1.07172	7.37e-17	7.93e-16
PIEZO2	1.07038	2.72e-31	9.53e-30
FCRL4	1.07032	1.66e-10	9.55e-10
SLC8A1	1.07027	1.24e-30	4.15e-29
GNG2	1.07005	7.16e-50	3.79e-47
SPP1	1.06886	1.78e-10	1.02e-09
RASGRP4	1.06873	1.67e-35	9.51e-34
GPC6	1.06822	4.93e-20	6.92e-19
CRISPLD2	1.06766	6.8e-36	3.99e-34
DOK2	1.06724	9.26e-30	2.86e-28
OLR1	1.06683	5.23e-26	1.15e-24
ETS1	1.06668	3.24e-38	2.56e-36
KRT1	1.0666	3.66e-05	9.93e-05
PCDHGA12	1.06656	1.59e-30	5.34e-29
PLAU	1.06646	1.57e-19	2.12e-18
RASGRF2	1.06629	6.42e-34	3.04e-32
COL6A1	1.06516	1.75e-27	4.31e-26
SIGLEC10	1.06502	2.77e-23	5e-22
ST6GALNAC5	1.06327	2.14e-30	7.12e-29
SCARF2	1.06228	1.02e-28	2.87e-27
NLRC4	1.06101	1.3e-34	6.53e-33
GLIPR1	1.06083	4.95e-51	3.78e-48
CDK15	1.0608	1.73e-34	8.56e-33
TEK	1.06054	6.37e-22	1.04e-20
CSDC2	1.06041	3.07e-26	6.91e-25
LILRA6	1.06038	6.64e-23	1.16e-21
TDRD6	1.06034	2.44e-20	3.53e-19
TREM2	1.05959	4.53e-22	7.48e-21
CTSG	1.05805	7.03e-14	5.77e-13
S100B	1.05803	2.42e-17	2.73e-16
CTGF	1.05711	3.46e-28	9.25e-27
GFPT2	1.05648	1.1e-30	3.72e-29
PRKCB	1.05593	1.41e-27	3.53e-26
FEZ1	1.05555	6.44e-40	7.02e-38
FAM13C	1.05507	5.47e-28	1.41e-26
C1orf141	1.05477	0.0131107	0.0213876
SAA2	1.05387	1.18e-08	5.53e-08
TEX26	1.05346	4.49e-13	3.38e-12
LRRC4C	1.05336	1.32e-32	5.31e-31
MAMDC2	1.05299	2.62e-13	2.02e-12
TNN	1.05233	1.01e-19	1.38e-18
TM6SF1	1.0517	1.19e-37	8.44e-36
IRF4	1.05096	1.43e-18	1.79e-17
CASQ2	1.05077	8.35e-13	6.15e-12
STAP1	1.05055	2.44e-18	2.99e-17
LRRC25	1.05049	1.81e-33	8.02e-32
CYTH4	1.05043	2.76e-39	2.69e-37
FABP4	1.05028	5.05e-10	2.77e-09
CD1B	1.04895	4.98e-15	4.53e-14
CD200	1.0474	1.34e-47	4.59e-45
CALD1	1.04669	8.19e-40	8.8e-38
CXCL9	1.04621	3.27e-11	2.04e-10
FAT4	1.04596	1.94e-29	5.82e-28
ZNF423	1.04439	4.81e-40	5.51e-38
EOMES	1.04373	7.5e-18	8.81e-17
CTHRC1	1.04361	6.58e-21	9.98e-20
OMG	1.04337	4.75e-10	2.62e-09
TBX5	1.0431	3.89e-36	2.34e-34
GPR183	1.043	4.9e-30	1.55e-28
CD52	1.04252	1.58e-21	2.48e-20
ERVFRD-1	1.04252	2.32e-13	1.8e-12
SELL	1.04217	7.38e-23	1.28e-21
PDZRN3	1.04127	3.06e-45	7.37e-43
A2M	1.04099	3.79e-28	1.01e-26
WIPF1	1.0404	7.54e-47	2.3e-44
ODAPH	1.04008	0.00109247	0.00224537
CLECL1	1.03887	9.34e-22	1.5e-20
CAMK1G	1.03866	1.42e-38	1.22e-36
RYR2	1.03825	6.56e-17	7.12e-16
FGD5	1.03805	1.1e-46	3.29e-44
CCR1	1.03805	4.12e-33	1.74e-31
LILRA1	1.03803	1.19e-30	4.02e-29
SASH3	1.03801	3.14e-33	1.35e-31
PTGER4	1.03759	7.13e-36	4.17e-34
TCF4	1.037	3.31e-45	7.84e-43
SLAMF7	1.03652	9.58e-20	1.32e-18
DAB2	1.03624	7.87e-45	1.72e-42
C1QA	1.03601	5.77e-25	1.17e-23
KCTD12	1.03599	1.29e-40	1.58e-38
HS3ST2	1.03548	7.9e-14	6.45e-13
SIT1	1.03523	1.01e-18	1.28e-17
SLAMF1	1.03505	7.63e-25	1.53e-23
ADAMTS5	1.03471	6.69e-16	6.63e-15
SSC5D	1.03423	1.4e-24	2.73e-23
TIMP2	1.0336	8.74e-41	1.1e-38
ARHGEF6	1.03318	1.89e-39	1.9e-37
TMEM26	1.03267	8.4e-32	3.1e-30
CMA1	1.03172	1.37e-13	1.09e-12
SUGCT	1.03156	1.9e-19	2.57e-18
TIFAB	1.03152	2.27e-19	3.04e-18
NEXN	1.03121	4.97e-37	3.3e-35
SIGLEC12	1.03101	1.55e-11	1e-10
SGCA	1.0309	6.26e-16	6.22e-15
TYROBP	1.03083	3.36e-27	8.13e-26
MS4A14	1.03077	7.14e-17	7.7e-16
PYHIN1	1.02964	6.22e-19	8.02e-18
DACT1	1.02953	3.9e-41	5.25e-39
CCR5	1.02953	4.32e-28	1.14e-26
VSTM1	1.02941	4.88e-11	2.98e-10
SLFN12L	1.02923	5.55e-18	6.61e-17
FGF1	1.02747	1.96e-25	4.11e-24
ADAMDEC1	1.02604	2.19e-09	1.11e-08
PTAFR	1.02563	1.19e-28	3.35e-27
CNRIP1	1.02378	5.36e-60	2.46e-56
SELPLG	1.02374	4.9e-38	3.74e-36
COL16A1	1.02291	2.95e-28	7.94e-27
TGFBI	1.02259	2.44e-27	5.95e-26
FCER1G	1.02255	2.66e-32	1.02e-30
SLC31A2	1.02171	7.23e-35	3.75e-33
TGFB3	1.02162	8.85e-42	1.34e-39
MMP7	1.02084	9.66e-13	7.02e-12
TPSAB1	1.02026	3.58e-17	3.97e-16
CD14	1.01996	2.3e-28	6.26e-27
ARHGAP15	1.01994	1.86e-33	8.18e-32
STAB1	1.01915	1.07e-28	3.03e-27
NID2	1.01806	7.52e-32	2.79e-30
SPN	1.01797	3.37e-26	7.55e-25
PIK3R5	1.01764	6.62e-33	2.73e-31
PCOLCE	1.01725	8.92e-28	2.27e-26
RUNX1T1	1.01695	1.17e-29	3.56e-28
LILRB4	1.01629	7.48e-25	1.5e-23
BLK	1.01626	2.37e-10	1.35e-09
CD1C	1.01617	5.26e-15	4.76e-14
CD3G	1.01578	4.66e-21	7.16e-20
BCHE	1.01557	3.49e-17	3.87e-16
C6orf58	1.015	0.0193461	0.0302858
LTF	1.01464	4.96e-06	1.55e-05
FBLN2	1.01439	3.67e-31	1.28e-29
WNT10A	1.01341	3.72e-16	3.78e-15
OSCAR	1.0131	1.23e-25	2.64e-24
ADGRA2	1.0128	1.3e-38	1.13e-36
CX3CR1	1.01104	2.45e-16	2.54e-15
AXL	1.01046	3.65e-45	8.5e-43
JAML	1.01011	1.51e-27	3.77e-26
SLC9A9	1.00969	7.58e-39	6.9e-37
SIGLEC1	1.00968	1.56e-20	2.3e-19
HPSE2	1.00937	3.67e-13	2.79e-12
CXorf21	1.00863	9.69e-34	4.47e-32
CDH23	1.00841	1.05e-20	1.57e-19
GPR68	1.00837	7.03e-32	2.61e-30
TSPAN18	1.00814	4.96e-31	1.71e-29
XPNPEP2	1.00804	7.77e-28	1.99e-26
GBP4	1.00731	7.52e-20	1.04e-18
PMP22	1.00721	2.61e-52	3e-49
HMCN1	1.00695	4.2e-28	1.11e-26
C5AR1	1.00685	2.6e-30	8.59e-29
NFAM1	1.00682	5.01e-30	1.58e-28
PTGIR	1.0058	2e-39	1.99e-37
IGLL5	1.00521	9.76e-10	5.18e-09
FAM228A	1.0046	1.34e-10	7.74e-10
SIGLEC11	1.00449	7.79e-18	9.12e-17
TNFRSF9	1.00348	4.4e-22	7.27e-21
ZNF469	1.00339	1.89e-25	3.96e-24
CAMK4	1.00315	2.12e-21	3.3e-20
TMEM150B	1.00314	2.07e-20	3.02e-19
CALCRL	1.00273	5.04e-29	1.45e-27
CST2	1.00246	9.19e-06	2.75e-05
SEMA7A	1.00218	2.85e-22	4.81e-21
IL1A	1.00082	7.77e-15	6.92e-14
ITIH5	1.0008	3.34e-16	3.41e-15
PTGDS	1.00054	2.98e-15	2.75e-14
TNFRSF17	1.0002	4.35e-12	2.95e-11
COLCA2	-1.00526	0.0138836	0.0224931
CTSV	-1.01476	0.00822563	0.0140343
TRPM5	-1.01526	2.07e-06	6.9e-06
NQO1	-1.01728	2.56e-06	8.36e-06
SLC38A8	-1.01857	0.000814567	0.00171784
CKMT1A	-1.02681	1.21e-09	6.36e-09
INSL4	-1.02929	0.0138007	0.0223694
SLC7A9	-1.03314	0.0161858	0.0258537
ENTPD8	-1.03351	4.92e-09	2.39e-08
BARX1	-1.0361	0.00124734	0.00253712
CLPSL2	-1.03985	0.000438478	0.000976369
HPDL	-1.04638	0.000269729	0.000624898
CCNO	-1.04946	3.49e-09	1.74e-08
ELAVL3	-1.05097	0.0125899	0.020633
AKR1C3	-1.06326	0.000174068	0.000416757
TESC	-1.06366	0.00409603	0.00748544
NRG4	-1.06514	0.00102272	0.00211465
RAB26	-1.08126	4.08e-09	2.01e-08
PPARGC1A	-1.08157	0.0126537	0.0207277
CCDC154	-1.08584	0.027602	0.04172
IGFBP2	-1.0956	0.00291808	0.00549939
ADPRHL1	-1.09992	1.34e-08	6.22e-08
RNF183	-1.10008	0.00035487	0.000804409
CAPN9	-1.10191	0.000174938	0.000418694
TMED6	-1.11477	0.0027559	0.00522095
BCAN	-1.11645	0.00508923	0.00911394
PLA2G10	-1.11689	0.000622474	0.00134449
TUBAL3	-1.11743	0.0148307	0.0238812
FAM166A	-1.1227	0.0131551	0.0214494
NPW	-1.12529	3.99e-08	1.73e-07
LCN12	-1.12596	7.02e-13	5.22e-12
ATOH7	-1.12878	1.48e-06	5.05e-06
HAL	-1.13027	0.000120477	0.000296342
AOC1	-1.13073	0.0312756	0.0466724
KLK8	-1.13154	0.019566	0.0305789
ATP6V1B1	-1.1359	1.28e-05	3.73e-05
DEFB1	-1.13956	0.0238369	0.0365357
CKMT1B	-1.14514	7.65e-10	4.11e-09
LCN15	-1.15124	0.0099842	0.0167561
CHRNA5	-1.15913	1.09e-07	4.44e-07
RHOV	-1.16166	4.7e-05	0.000124895
CLGN	-1.18605	0.0024257	0.00464079
PROZ	-1.18715	7.74e-05	0.000197902
ABCC8	-1.18771	0.000697502	0.00149059
SOX2	-1.18982	0.00293596	0.0055293
TAT	-1.20214	0.000669064	0.00143453
KLK13	-1.20882	0.00159624	0.00317448
OGDHL	-1.21056	0.000220197	0.000517734
MSMB	-1.21686	0.0121694	0.0200371
NAT8L	-1.21871	0.0303557	0.0454378
C8G	-1.22338	2.47e-09	1.25e-08
GLTPD2	-1.22524	3.32e-05	9.07e-05
GAL3ST2	-1.24069	0.0228179	0.0351536
CYP4F11	-1.24097	0.00011037	0.000273687
HTR2C	-1.24246	0.0312903	0.0466893
TFF1	-1.25156	0.00636677	0.0111514
KIAA1324	-1.25252	6.88e-06	2.1e-05
ODC1	-1.25415	3.49e-08	1.52e-07
C12orf56	-1.25928	0.0251988	0.0383916
FGL1	-1.26918	0.0016936	0.00334823
CYP4F3	-1.27991	0.00805997	0.0137726
FAM83F	-1.28805	0.00443163	0.00804528
CRYBA2	-1.30258	0.0131572	0.0214502
CABYR	-1.30346	2.54e-06	8.32e-06
PIK3C2G	-1.31655	0.0258342	0.0392987
S100P	-1.32535	6.67e-07	2.4e-06
POU5F1B	-1.33606	0.0197225	0.0308093
HGD	-1.34307	8.53e-06	2.56e-05
DACT2	-1.34653	9.61e-05	0.000241015
GPX2	-1.34914	1.78e-06	5.96e-06
CELF3	-1.36211	0.000861541	0.00180692
HES6	-1.36774	1.53e-05	4.41e-05
SH2D6	-1.37312	2.35e-12	1.64e-11
CBR1	-1.37521	1.85e-07	7.25e-07
GSTA1	-1.42114	0.00969713	0.0163162
MAGEA1	-1.42816	0.000372415	0.0008407
AKR1C1	-1.47021	0.000121092	0.000297749
GRK1	-1.50166	0.0108004	0.0179963
ENO3	-1.5056	1.37e-08	6.35e-08
ZACN	-1.52185	0.00810504	0.0138423
GFY	-1.53866	0.00160786	0.00319574
RNF186	-1.54322	0.00726295	0.0125333
CALCA	-1.54342	0.0267858	0.0405935
PDX1	-1.55921	0.00105778	0.00217993
TBX10	-1.56348	0.0201808	0.0314575
DDC	-1.59883	0.00130221	0.00263979
ALDH3A1	-1.61365	0.0144243	0.0232896
ETNPPL	-1.62756	1.51e-09	7.88e-09
MYRFL	-1.64994	0.0325723	0.0484036
NECAB2	-1.65915	0.00472648	0.00853202
NKAIN1	-1.67217	0.0314675	0.0469149
C10orf82	-1.68909	0.0261417	0.0397269
ZG16	-1.74094	0.0155928	0.0250001
KLK12	-1.8462	0.00474978	0.00856854
AKR1C2	-1.85425	8.94e-05	0.000225624
INHA	-1.86136	9.75e-06	2.9e-05
LRRC26	-1.92471	0.000534924	0.0011714
KCNQ2	-1.96403	0.00842975	0.0143523
HMGCS2	-2.03077	0.00163414	0.00324187
AKR1C4	-2.12063	0.0114583	0.0189981
ACTL8	-2.23178	0.00112777	0.0023117
FXYD4	-2.24358	1.23e-07	4.98e-07
NR0B1	-2.33231	0.00431431	0.00785094
AMBP	-2.35854	0.000857423	0.00180027
BPIFA2	-2.40895	7.02e-05	0.000180481
FOXN4	-2.49439	0.00613892	0.0107928
SPINK4	-2.60913	0.00339074	0.00631145
F2	-2.81776	0.00465182	0.00840838
GNRH2	-3.08918	8.9e-05	0.000224499
CYP2B6	-3.35011	0.0131216	0.0214023
APOA1	-3.45304	0.0309173	0.0462029
DKK4	-5.50972	0.01308	0.0213471
